# Supplementary material for: Effects of Beta-Blockers on Melanoma Microenvironment and Disease Survival in Human
Source: Cancers (Basel). 2020 Apr 28;12(5):1094. doi: 10.3390/cancers12051094 (PMC7281512; doi:10.3390/cancers12051094)
Supplement: Supplementary file 1 [file cancers-12-01094-s001.zip]

Archive with 1 entries (1 files):
- Supplemenary Tables.xlsx
