# Supplementary material for: Effects of Beta-Blockers on Melanoma Microenvironment and Disease Survival in Human
Source: Cancers (Basel). 2020 Apr 28;12(5):1094. doi: 10.3390/cancers12051094 (PMC7281512; doi:10.3390/cancers12051094)
Supplement: Supplementary file 1 [file cancers-12-01094-s001.zip › Supplemenary Tables.xlsx]

## Sheet: Table S1
Table S1: Antibody species and dilution factor used for immuno-histochemical stainings.
Species	Reactivity	Brand	Reference	Dilution factor
Goat	Dopamine-β-hydroxylase	Abcam	Ab189991	1/100
Rabbit	Norepinephrine	Abcam	Ab8887	1/1000
Goat	ADRB1	Abcam	Ab77189	1/200
Rabbit	ADRB2	Abcam	Ab182136	1/200
Mouse	Serotonin (5HT)	Thermofisher	Ab10982728	1/100
rabbit	5HT1A	Abcam	Ab85615	1/200
Rabbit	5HT1B	Abcam	Ab13896	1/200
Mouse	CD3	Leica	CD3-565-L-CE	1/100
Rabbit	CD3	Abcam	Ab16669	1/100
Mouse	MelanA	Dako	M7196	1/100
Mouse	CD68	Abcam	Ab955	1/100
Rabbit	Mast cell tryptase	Abcam	Ab134931	1/600
Rabbit	CD34	Abcam	Ab81289	1/200
Rabbit	Ki67	Abcam	Ab16667	1/100
Rabbit	Granzyme B	Abcam	Ab134933	1/100
Rabbit	Myeloperoxidase	Invitrogen	PA5-16672	1/100
Rabbit	iNOS	Abcam	Ab3523	1/100
Rabbit	IL10	Abcam	Ab34843	1/100
Mouse	TNFalpha	Abcam	Ab1793	1/100
Mouse	D2-40	Abcam	Ab77854	1/80
Rabbit	MHC class II	Abcam	Ab180779	1/1000
Mouse	PGP 9.5	Abcam	Ab8189	1/400
Mouse	Vimentin	Abcam	Ab8069	1/200
Donkey	Goat	Abcam	Ab150130	1/500
Donkey	Rabbit	Abcam	Ab150073	1/500
Donkey	Rabbit	Abcam	Ab175470	1/500
Donkey	Mouse	Abcam	Ab150105	1/500
Donkey	Mouse	Abcam	Ab175700	1/500

## Sheet: Table S2
id	mastcell2	CD68	inos	cd3	mpo	cd34 intra tumor	CD34+ fibroblasts	ki67	granzymeB	IL10	TNFa	d2-40	MHCII	sex	site	date-excision	age at diagnosis	breslow (mm)	histology class	Clarklevel	regression	Ulceration	TNMstaging	AJCCstaging	exposed to cardio-selective beta-blocker at diagnosis	exposed to wide spectrum beta-blockers at diagnosis	exposed to beta-blockers after primary tumor resection	beta-blocker molecule	first event of progression (date)	last record (date)	last known disease status
94	62	7.53943623	65.367967	2332	3	0.35	.448	6	990.39268	300.572026	553.831788	.269	1083.4087	F	2	2003-10-06	66	1.5	UM	IV	0	0	T2aN0M0	IB	0	1	0	carteolol (eye drop)	2014-06-28	2014-09-21	DU
302		384.626418	238.93847		14.641	1.06	2.414					.069	380.14733	F	4	23/04/2009	80	2.4	UM	V	0	0	T3aN0M0	IIA	0	1	0	timolol (eye drop)		2012-11-15	DU
309			44.870521	1594.3751	100.044	1.08		11.666667	159.916698	551.718417	752.330862	.422	114.12476	M	4	22/11/2011	86	1.74	SSM	III	0	1	T2bN0M0	IIA	0	1	0	timolol (eye drop)		2012-04-04	DU
102		131.072696		258.67	21.2	0.39	2.685	12	157.243555	42.64	45.2390158	.215	101.06858	M	3	2014-02-06	89	1.79	UM	IV	1	0	T2aN0M0	IB	1	0	0	metoprolol		2015-07-01	DU
116	94	160.847393		2294.7907	317.21	0.98	3.675		539.243253	172.220253	65.5326024	0	949.62681	M	3	29/09/2009	70	2	SSM	IV	1	1	T2bN0M0	IIA	1	0	0	metoprolol		2011-03-02	DU
331	296.8783	128.259737	684.32776	1284.1688	19.485429	1.33	5.713	17.322835	18.8938652	853.613565	586.174542	.495	1184.5456	M	4	21/05/2013	70	3.28	OM	V	0	0	T3aN0M0	IIA	1	0	0	metoprolol		2013-09-07	DU
98	342.96179	75.08540050000001	186.58638	1097.291	9.76	2.39	6.839	6.4814815	84.3875242	101.185383	257.771092	.003	608.45437	F	2	22/02/2010	79	1.08	SSM	IV	0	0	T2aN0M0	IB	0	0	0			2010-10-10	DU
152	113.77778	393.993483	2023.1551	1325.9387	61.866882	1.87	2.268	3.1055901	28.4612587	381.819511	120.125885	1.141	1103.2497	F	2	20/10/2008	82	1.51	SSM	IV	0	1	T2bN1cM0	IIIB	0	0	0		2009-03-09	2013-12-02	DU
159	122.66667	38.4967379	6.981569		35.555556	1.16	1.654	38.812785	3.71102828	270.27971		.008	104.66246	F	2	17/06/2008	83	13	NM	NA	0	1	T4bN1cM0	IIIC	0	0	0		2008-08-14	2012-01-16	DU
168		98.9732899	70.130572		.29863075	0.32	4.279		72.6868497		369.180434	0	702.42783	F	2	2010-04-11	78	4.52	NM	IV	0	0	T4aN0M0	IIB	0	0	0			2011-11-09	DU
215	109.05307	438.055483645	321.24883	1123.8802		1.20		20.762712	99.423119992	201.52390652	106.4717972755	.752	334.87655	M	3	21/05/2013	85	3	SSM	IV	1	0	T3aN0M0	IIA	0	0	0			2015-04-15	DU
99														F	3	20/10/1994	70	1.45	NM	IV	0	0	T2aN0M0	IB	0	0	0		2010-04-27	2012-02-10	DO
93														M	1	22/01/2008	73	1.9	SSM	IV	0	0	T2aN0M0	IB	0	0	1	propranolol		2010-10-08	DO
112	115	54.8996567	50.8882	1841	19.98	0.36	.9290000000000001	34	542.857206	3.66	23.4381622	.125	1734.8737	M	3	24/06/2011	85	3.6	NM	IV	0	0	T3aN0M0	IIA	0	1	0	timolol (eye drop)		2012-02-17	DO
119	266.24672	727.827724	136.36859		368.69036	1.57	1.249	6.6037736	293.025826	188.949795	225.529007	.114	400.78984	M	2	2011-04-01	73	2.9	NM	IV	0	1	T3bN0M0	IIB	0	1	0	timolol (eye drop)		2018-01-08	DO
322	126.37366		633.527	1928.1824	177.27039	0.63	4.805	1.8329939	220.924964	435.027312	692.776846	.238	43.694431	M	1	14/08/2013	91	3	NM	IV	0	1	T3bN0M0	IIB	0	1	0	timolol (eye drop)		2016-01-30	DO
185	344.43014	42.3894332		1728.63	15.43	1.70	2.022	6.5708419	91.704461		207.032355	.166	1779.4371	M	3	21/10/2014	76	.72	SSM	III	0	0	T1aN0M0	IA	1	0	0	atenolol		2015-05-20	DO
189	177.77778		136.44481	243.3341	0		5.329		12.4518629		100.497221	0	365.72274	M	4	2008-06-03	68	.18	SSM	II	1	0	T1aN0M0	IA	1	0	0	nebivolol		2015-12-26	DO
217	136.88889	549.344333	829.02065	426.27	0	0.63	8.413		10.2195331	296.030274	217.050988	.196	204.85421	F	1	30/06/2010	70	.53	SSM	II	0	0	T1aN0M0	IA	1	0	0	bisoprolol		2014-05-20	DO
268														M	4	14/04/2010	78	.18	LMM	II	0	0	T1aN0M0	IA	1	0	0	metoprolol		2014-09-09	DO
287	60.186916	23.1567073	7.1251407	345.01094					0			.053	831.71606	F	2	19/05/2008	72	.25	SSM	II	0	0	T1aN0M0	IA	1	0	0	metoprolol		2016-12-08	DO
318	208			1278.6853	25.55	6.96	10.76					.22	1327.1588	M	4	2004-07-06	67	.23	SSM	II	0	0	T1aN0M0	IA	1	0	0	metoprolol		2016-07-27	DO
320	97.612758	487.786369	237.54978	273.05625	1.7097839	0.60	1.513	8.2474227	37.4932896		164.256844	.003	317.90084	M	2	2010-11-02	88	2.4	UM	IV	0	0	T3aN0M0	IIA	1	0	0	nebivolol		2013-03-14	DO
340	338.80987	420.971599	675.68399	3984.1827	6.2681216	1.51	.774	10.769231	42.00243	346.289843	525.001666	.306	1135.0934	M	1	2014-07-08	74	.82	SSM	III	0	0	T1bN0M0	IA	1	0	0	metoprolol		2015-01-09	DO
30	328	228.931138		371.5	17.98	1.37	6.655	6	153.574266			.118	732.43027	F	4	26/10/2005	84	.48	SSM	III	1	0	T1aN0M0	IA	0	0	0			2011-09-20	DO
35														M	1	18/10/2007	61	.41	SSM	III	1	0	T1aN0M0	IA	0	0	0			2010-12-31	DO
42	86.351582	42.9336291	47.38271	197.84316	0	0.76	5.793	8.6757991	11.6288671	205.396675	293.413591	.704	1094.2463	F	2	26/11/2007	64	.99	SSM	III	0	0	T1bN0M0	IA	0	0	0		2019-01-14	2010-02-26	DO
46	208.94901	250.515293008		289.43712	1.6649324	0.45		23.376623	35.8802675784	235.515665486667	106.15247776	.296	244.7082	M	3	2007-08-02	75	.22	SSM	II	0	0	T1aN0M0	IA	0	0	0			2007-02-23	DO
48	122.37253	224.201772984	539.30532	173.62171	3.3738988	1.60		30.204082					214.95523	M	1	2004-12-08	83	.55	SSM	III	1	0	T1aN0M0	IA	0	0	0			2017-11-24	DO
49		317.835456854	265.12907	447.72411	22.531657	1.04		10.041841		306.942063343	51.1570105575		292.77247	M	4	2013-10-12	73	.55	SSM	II	0	0	T1aN0M0	IA	0	0	0			2015-03-28	DO
54														M	1	23/02/2009	87	1.1	SSM	III	1	0	T1aN0M0	IA	0	0	0			2013-03-13	DO
63	131.55556	355.943809		1337.59	5.06	0.72	4.149	9	52.8066186			.211	212.92873	F	1	2010-05-02	63	.54	SSM	II	1	0	T1aN0M0	IA	0	0	0			2012-04-04	DO
68	273.57286	53.6964789	10.9423	622	14.27	0.67	1.186	10.559006				0	990.98237	M	2	20/09/2007	62	.2	SSM	II	0	0	T1aN0M0	IA	0	0	0			2009-08-01	DO
76	141.84095	582.726231	791.38154	1107.2821	10.381532	1.05	6.633	12.878788	50.9217606		13.9728998	.024	878.11384	M	1	23/11/2007	67	.92	SSM	III	0	0	T1bN0M0	IA	0	0	0			2009-01-15	DO
92	86	732.1272770000001	70.31551	507.5	39.96	0.12	2.405	20	3.5388474	21.57		.005	1014.3463	M	1	13/05/2005	73	1.6	UM	III	0	0	T2aN0M0	IB	0	0	0			2018-03-28	DO
173														M	1	2006-06-03	73	.25	SSM	III	0	0	T1aN0M0	IA	0	0	0			2011-04-22	DO
180														M	4	23/07/2010	84	.85	LMM	III	0	0	T1bN0M0	IA	0	0	0			2010-08-23	DO
251														M	1	2005-04-08	73	1.2	SSM	III	1	0	T2aN0M0	IB	0	0	0			2007-01-31	DO
278														M	4	2004-01-09	72	.9	UM	III	0	0	T1bN0M0	IA	0	0	0			2019-01-13	DO
290	12.444444	191.98426	589.53061								67.63454400000001	.29	350.26586	M	1	26/11/2009	89	.2	SSM	II	1	0	T1aN0M0	IA	0	0	0			2010-02-27	DO
297	385.26158	389.900732	80.138001	1547.1022	339.175	2.51	7.152	4.1763341	273.555844	70.1367503	335.600898	.097	790.265	M	2	17/06/2008	72	3.48	UM	III	1	0	T3aN0M0	IIA	0	0	0			2011-01-15	DO
306														F	1	25/09/2006	82	.96	UM	III	0	0	T1bN0M0	IA	0	0	0			2012-04-07	DO
310					109.8	1.61	7.089	2.4456522				0	194.78733	M	1	18/12/2012	80	10	UM	V	0	1	T4bN1aM0	IIIC	0	0	0			2013-02-13	DO
95														M	1	1987-01-01	47	1.83	NM	IV	0	0	T2aN0M0	IB	0	0	1	nebivolol	2010-09-28	2013-01-31	DM
163	78.222222	73.7425976	198.60037	117.37326	10.666667	0.99	4.899	28.38983	5.14280878	11.5665643	228.025497	.083	851.39852	M	1	2008-11-01	86	2.8	UM	IV	0	0	T3aN0M1	IV	0	0	1	bisoprolol		2012-05-25	DM
161	96	683.145323	98.110726	1009.5197	456	0.15	.781	26	67.9617822	88.17485720000001	88.17485720000001	.005	93.618466	M	4	15/01/2009	85	7	NM	IV	0	0	T4aN2aM1	IV	1	0	0	metoprolol		2010-08-14	DM
228														F	1	2012-08-10	70	7.8	NM	IV	0	1	T4bN1aM0	IIIC	1	0	0	metoprolol	2013-01-08	2015-10-15	DM
7	151.11111	592.480716	297.71367	5891.6137	0	2.57	12.465	10.810811	351.514019	85.0824159		.031	1485.6249	M	1	26/08/2008	58	.55	SSM	III	0	0	T1aN0M0	IA	0	0	0		2009-07-02	2011-09-19	DM
8	162.33091	205.950883386	322.49673	343.71968		2.12		5.5555556	22.5992075854			.248	627.86839	M	1	2011-11-10	82	.7	SSM	III	1	0	T1aN0M0	IA	0	0	0		2014-06-16	2014-12-10	DM
9														F	2	2009-05-01	58	.7	SSM	III	0	0	T1aN0M0	IA	0	0	0		2011-11-16	2011-12-03	DM
91	482	467.137116	283.80325	1047.84	11.65	0.82	5.185	44	94.0283714	69.90578910000001	178.905811	.005	525.54736	F	4	2011-04-04	40	1.1	SSM	III	1	0	T2aN0M0	IB	0	0	0		2017-04-26	2017-11-03	DM
100		901.384745	216.16289	2373.8677	0	2.31	3.513	21.875	163.791096	225.484919	153.674436	.137	1006.7075	M	1	2011-03-11	63	1.2	SSM	III	0	0	T2aN0M0	IB	0	0	0		2017-08-25	2017-12-25	DM
101	156.50364	699	258.93353	576.74406	36.6	2.22	13.392	40.941176	407.819723	192.036761	206.560179	.28	948.35625	F	1	17/06/2009	41	1.75	UM	III	0	0	T2aN0M0	IB	0	0	0		2012-01-06	2012-10-22	DM
121														M	1	2008-01-01	53	6	NM	III	0	1	T4bN0M0	IIC	0	0	0		2011-11-20	2012-06-16	DM
123	283	176.357937	91.280702	3696	28.3	1.18	1.858	35	40.2623693	66.8602776		.017	402.73557	M	2	2002-03-07	79	3.8	NM	V	0	1	T3bN0M0	IIB	0	0	0		2003-11-24	2005-10-14	DM
124														M	1	26/12/2008	59	8	SSM	V	0	0	T4aN0M0	IIC	0	0	0		2010-08-19	2012-05-15	DM
125														M	1	2010-11-10	70	2.2	NM	III	1	1	T3bN0M0	IIB	0	0	0		2012-02-01	2013-09-02	DM
129														F	2	25/02/2002	65	8.8	UM	V	0	1	T4bN0M0	IIC	0	0	0		2005-03-18	2005-11-29	DM
130														M	1	2005-01-06	81	10	NM	IV	0	0	T4aN0M0	IIB	0	0	0		2006-12-15	2007-05-14	DM
132														M	4	31/08/2009	64	6	NM	IV	0	1	T4bN0M0	IIC	0	0	0		2009-12-01	2011-09-27	DM
136	124.44444	209.886289	475.25128	509.36966	58.56	1.95	13.017	24.657534	105.47394	23.77	11.2185289	.146	647.70734	M	3	2007-12-04	39	2	SSM	III	0	0	T2aN1aM0	IIIA	0	0	0		2011-12-08	2011-12-12	DM
137	64	390.648723			88.24	0.36	3.989	17	10.7879215		89.1900883	0	447.78456	M	1	19/12/2011	66	6.48	UM	IV	1	0	T4aN1aM0	IIIA	0	0	0		2014-10-21	2015-02-15	DM
141														F	1	2006-05-02	58	1.65	NM	III	0	0	T2aN1aM0	IIIA	0	0	0		2006-04-10	2006-10-26	DM
144														F	2	15/07/2003	24	1.8	SSM	IV	0	0	T2aN1aM0	IIIA	0	0	0		2009-09-23	2011-03-08	DM
145														M	2	2011-12-10	56	2	SSM	IV	0	0	T2aN1aM0	IIIA	0	0	0		2015-04-22	2018-06-02	DM
146	196	336.852725		3800	6.56	0.53	4.601	18	159.157277	483.805076	346.830348	.171	798.70061	M	1	15/07/2011	56	.38	SSM	II	1	0	T1aN2bM0	IIIB	0	0	0		2011-07-15	2012-08-03	DM
147	141		28.68845		44.95	0.17	1.052	36	60.6016656	163.165067	163.165067	0	166.44479	M	1	15/08/2011	55	14	UM	IV	0	0	T4aN2aM0	IIIC	0	0	0		2012-08-21	2013-08-05	DM
148	48.225351		68.033049	764.63325	78.08	1.92	2.051	17.164179		6.612792416				F	2	13/12/2011	41	13	NM	V	0	1	T4bN3aM0	IIID	0	0	0		2012-05-12	2018-05-13	DM
149														M	1	2006-12-09	66	3.44	UM	II	0	0	T3aN1cM0	IIIB	0	0	0		2014-11-24	2015-09-23	DM
151														F	2	15/10/2009	45	5.35	ALM	IV	0	0	T4aN1aM0	IIIC	0	0	0		2012-05-15	2018-04-18	DM
153														M	2	26/05/1997	73	1	UM	III	0	0	T1bN0M0	IA	0	0	0		1999-08-04	2011-11-07	DM
156														F	2	30/04/1990	57	1.12	NM	III	0	0	T1bN0M0	IA	0	0	0		2007-07-11	2009-06-12	DM
157														F	1	2009-02-02	45	9	NM	V	0	0	T4N2aM0	IIIC	0	0	0		2009-07-27	2013-12-22	DM
158														F	2	19/01/2004	69	4	AM	V	0	1	T4bN3M0	IIID	0	0	0			2006-06-25	DM
190	427.25405			2961.4529		1.23	5.096	15.434084		2.76537648	19.3576354	.255	2029.7912	M	4	29/10/2004	87	.8	SSM	III	0	0	T1bN0M0	IA	0	0	0		2005-01-03	2011-03-06	DM
200	83.246618	411.97	109.63852	1625.4637	53.68	1.46	4.471		265.0138	516.100407	378.849436	.333	880.91452	M	2	2008-01-07	45	1.7	UM	III	0	0	T2aN1M0	IIIA	0	0	0		2008-07-31	2016-05-25	DM
250	61.147885			939.59721	0	1.20	11.923	6.557377	280.934181			.459	1119.6892	F	1	14/06/2012	45	.78	SSM	III	0	0	T1aN0M0	IA	0	0	0		2014-06-20	2017-01-11	DM
276														M	2	18/03/2011	63	9.6	ALM	V	0	1	T4bN1M0	IIIB	0	0	0		2014-02-07	2015-02-16	DM
282	188.44444	209.17317	262.53618		26.84	3.32	14.115	19.650655	140.264567	178.967092	103.871096	0	67.687327	F	2	18/06/2012	70	2.6	NM	IV	0	1	T3bN1aM0	IIIC	0	0	0		2014-07-11	2015-07-06	DM
307	288	273.975459	82.272032		223.1	2.58	4.907	26.2	137.759133	158.272605	53.8050672	.051	657.16716	M	1	14/12/2006	54	3.48	UM	IV	0	1	T3bN1aM0	IIIC	0	0	0		2007-07-11	2008-09-01	DM
313														M	1	20/05/2008	53	.68	SSM	III	0	0	T1bN0M0	IA	0	0	0		2014-08-01	2015-02-20	DM
314														M	1	15/07/2008	65	2.76	SSM	III	0	1	T3bN0M0	IIB	0	0	0		2009-01-15	2009-10-10	DM
328														F	1	2011-04-01	36	1.38	NM	NA	0	0	T2aN0M0	IB	0	0	0		2012-12-01	2013-06-11	DM
333	170.66667				0	0.37	1.184	42.011834	19.9863947	23.5339939		.061	318.39632	M	2	25/02/2013	87	7.8	ALM	V	0	1	T4bN0M1	IV	0	0	0		2013-08-13	2014-03-13	DM
334	324.66181	342.398402	159.64145	337.68929	0	2.60		.61538462	19.7314181518	51.191153035	42.740549994	.387	4.0676711	M	3	16/04/2013	57	1.36	SSM	III	1	0	T2aN0M0	IB	0	0	0		2016-08-04	2018-01-02	DM
19	268	262.524964	826.81845	513.7	0	3.54	3.114	10	130.809707		161.350852	.006	195.26594	F	2	2005-08-11	86	.88	UM	III	1	0	T1bN0M0	IA	0	0	1	carvedilol		2011-02-01	DF
34		217.793038	165.22023	4306	30.55	1.03	4.992	16	8.05273281			.001	2304.3477	M	2	1997-01-01	59	.2	SSM	II	0	0	T1aN0M0	IA	0	0	1	bisoprolol		2018-02-01	DF
41	125.70239				0	0.63	5.889		57.0760291463				235.37947	M	3	2011-04-02	69	.25	SSM	II	1	0	T1aN0M0	IA	0	0	1	metoprolol		2018-04-10	DF
44	159	2053.1601	593.07487	1717	27.02	0.75	2.177	51	142.314669	21.6791427	129.472658	.369	1814.3895	M	4	23/05/2006	71	.77	SSM	III	0	0	T1aN0M0	IA	0	0	1	atenolol		2013-11-28	DF
45	78.222222	1565.8896	1152.853	1602.0414	1.7678323	1.39	7.403	13.071895	173.392368		1580.98557	.067	57.921765	M	3	22/11/2010	80	.73	SSM	III	0	0	T1aN0M0	IA	0	0	1	bisoprolol		2012-02-17	DF
71	128	80.044003	449.43543	1837.8827	4.9850152	0.37	4.753			110.939502	91.56339060000001	.102	412.03519	M	1	25/11/2009	64	1.14	SSM	III	0	0	T2aN0M0	IB	0	0	1	atenolol		2018-09-21	DF
113	306	681.3012220000001	195.56345	1026.53	34.56	1.40	1.601	6	6.67041279	6.74	7.86595832	.092	648.48184	M	1	20/12/2005	71	2.1	OM	V	0	0	T3aN0M0	IIA	0	0	1	metoprolol		2018-09-11	DF
134	132	121.662988	90.724613	284	8.32	0.06	1.923	15	11.846603			.104	1111.6879	F	3	27/01/2009	66	2.89	NM	IV	0	0	T3aN1aM0	IIIA	0	0	1	atenolol		2018-01-19	DF
187		282.552177	104.06528	2210.47	35.27	0.61	5.121	6.147541	110.79458	7.88	12.1236399	.347	407.08895	M	4	26/07/2012	67	.14	SSM	II	0	0	T1aN0M0	IA	0	0	1	metoprolol		2018-06-15	DF
188		122.873417	173.52472	1553.03	21.92	1.61	2.633		19.1965077	122.61	20.551877	.133	1545.7244	M	2	22/08/2011	59	.28	SSM	II	0	0	T1aN0M0	IA	0	0	1	metoprolol		2018-09-03	DF
196	75.892538		79.718425	510.48299			4.021	11.728395				0	1256.9261	F	1	21/02/2007	75	.27	SSM	II	1	0	T1aN0M0	IA	0	0	1	cotenolol		2015-09-14	DF
206	178.14776	211.744920185	158.0415	603.19465	3.9133582	1.87	10.661	8.5271318	7.7514536294	563.148631413333	178.313609589		853.15906	M	2	21/02/2012	48	.4	SSM	II	0	0	T1aN0M0	IA	0	0	1	metoprolol		2018-10-16	DF
211	44.739181		56.937446	527.08486	9.6435839	0.99	2.862	24.451411			114.925706	.002	367.64052	F	2	27/03/2013	80	1.16	SSM	III	0	0	T2aN0M0	IB	0	0	1	metoprolol		2016-06-24	DF
222	104	200.288822		930.20368	20.49	0.41	4.316	18	140.577165	16.3657919	42.8956019	.088	475.41046	M	1	29/04/2014	84	1.84	SSM	III	1	0	T2aN0M0	IB	0	0	1	métoprolol		2015-01-06	DF
244				382.28333				16.826923					149.91457	F	2	19/08/2011	65	.42	SSM	II	0	0	T1aN0M0	IA	0	0	1	metoprolol		2018-10-09	DF
291														F	2	2013-05-02	76	2.75	SSM	IV	0	0	T3aN0M0	IIA	0	0	1	metoprolol		2018-05-07	DF
292														M	4	27/06/2012	69	.17	LMM	II	0	0	T1aN0M0	IA	0	0	1	atenolol		2017-12-14	DF
299	158.22222		71.398928	1807.401	0	1.55	1.65		106.955002	323.643323	135.752286	.128	445.1688	M	2	29/08/2013	52	.55	SSM	III	0	0	T1aN0M0	IA	0	0	1	carvedilol		2018-10-09	DF
323														M	4	15/12/2011	81	.48	LMM	II	0	0	T1aN0M0	IA	0	0	1	metoprolol	2015-07-22	2018-01-30	DF
326	163.55556	1113.46445	586.40438	1198.451	84.61	0.84	4.043	16.083916	124.014254	68.6716685	57.0842918	.219	1388.7655	M	1	28/11/2012	68	1.4	NM	III	0	0	T2aN0M0	IB	0	0	1	metoprolol		2018-10-15	DF
342														M	4	14/12/2009	72	.23	SSM	II	0	0	T1aN0M0	IA	0	0	1	metoprolol		2017-04-12	DF
37														M	3	2007-10-04	31	.22	SSM	II	0	0	T1aN0M0	IA	0	1	0	sotalol		2018-11-28	DF
39	130	280.564145	394.41871	2988	6.02	0.86	2.645	6	206.114296	358.087506	365.608978	.006	560.94659	M	2	2005-07-11	63	.28	SSM	II	1	0	T1aN0M0	IA	0	1	0	carvedilol		2016-05-19	DF
40	162	566.022658	583.7516	1886	49.95	0.57	.8120000000000001	9	584.262685	313.906747	1378.81191	.084	912.83817	M	1	2011-07-12	60	1.72	SSM	III	0	1	T2bN0M0	IIA	0	1	0	propranolol		2018-02-02	DF
73	139.9103	6.77195166	95.072279	2877	0	0.27	1.703	3	356.68431			.135	360.44891	M	4	14/12/2011	82	.24	SSM	II	0	0	T1aN0M0	IA	0	1	0	carteolol (eye drop)		2017-08-14	DF
87	205	22.4951562	429.01666	2304	7.89	0.39	1.072	8	52.8422933	401.387563	420.230435	.063	362.99952	F	1	16/12/2009	88	.2	SSM	II	0	0	T1aN0M0	IA	0	1	0	propranolol		2016-12-12	DF
142						0.71			57.7681333			.086	713.73024	F	3	2009-08-04	48	4	SSM	IV	0	0	T3aN1aM0	IIIB	0	1	0	propranolol		2018-11-15	DF
266	88.042299	154.734548	111.17964	1627.96	.29863075	0.32	4.279	2.5454545	31.146	201.016073	171.395222	.05	602.16936	F	1	20/12/2005	47	.25	SSM	II	0	0	T1aN0M0	IA	0	1	0	propranolol		2018-10-25	DF
305	0		44.04971	307.92604			7.26	6.4516129	8.29999778	636.67538887	.042	.003	272.29506	F	3	26/05/2008	69	.33	SSM	II	0	0	T1aN0M0	IA	0	1	0	timolol (eye drop)		2018-02-02	DF
308	329.27304		67.003081		43.922	1.56	.735	6.3636364	1786.2015		.127		1429.6204	M	1	25/04/2008	70	.22	SSM	II	0	0	T1aN0M0	IA	0	1	0	timolol (eye drop)		2015-03-22	DF
1	281.69726	1234.02342	259.25578	196	10.88	0.79	6.138	3	103.8336	17.04	3.4085658	.054	523.6013	F	2	25/11/2005	46	.31	SSM	II	0	0	T1aN0M0	IA	1	0	0	atenolol		2018-05-14	DF
33	110.22222	170.733746	61.675911	224.66	7.02	0.56	.996	14	105.022698			.015	280.44628	F	2	2010-02-11	80	.72	SSM	III	0	0	T1aN0M0	IA	1	0	0	atenolol		2017-05-18	DF
38	156			1969	9.99	1.18	1.631	23				.318	1991.5868	M	1	2008-11-01	57	1.67	UM	IV	0	0	T2aN0M0	IB	1	0	0	atenolol		2018-01-29	DF
47	451.44385	450.440223	434.45238	2054.31	0	0.24	.915	7.816092	32.4422369	33.0541184		.002	1679.2643	M	1	27/11/2014	84	.25	SSM	II	1	0	T1aN0M0	IA	1	0	0	metoprolol		2018-03-10	DF
60		1593.25949	1152.853	313.54		0.30	2.63	0	2.72603932	6.29031534	1.45161123	.052	109.87156	M	1	2013-04-06	66	.7	SSM	III	1	0	T1aN0M0	IA	1	0	0	bisoprolol		2018-08-07	DF
64		207.992246	72.659543	2305.69	28.5	1.31	3.769	23		28.2275606	68.631716	.09	629.47349	M	1	13/09/2010	64	.34	SSM	II	1	0	T1aN0M0	IA	1	0	0	atenolol		2016-12-01	DF
77	179.20751	125.54309			0	1.58	4.658	20.25641	649.512637	44	874.919906	.032	460.88815	M	3	18/06/2009	67	.7	SSM	III	1	0	T1aN0M0	IA	1	0	0	atenolol		2017-09-04	DF
83	3.5555556	699.379463	295.48207	1903.3	0	0.25	.499	11	313.407705			.094	713.78299	M	1	30/10/2008	75	.15	SSM	II	0	0	T1aN0M0	IA	1	0	0	metoprolol		2018-07-20	DF
86			82.504671	1617.953				24.858757	0	47.2016417		.006	1627.811	F	4	2011-06-04	84	.76	SSM	III	1	0	T1aN0M0	IA	1	0	0	metoprolol		2018-10-04	DF
104	133	149.407082		475	10.24	0.71	2.442	23	9.19462145			.015	1010.3158	F	2	29/03/2011	61	1.42	SSM	IV	0	0	T2aN0M0	IB	1	0	0	bisoprolol		2017-04-26	DF
115	70	256.627498	238.93847	4274	18	0.53	3.439	11	287.697967	74.5270488		.265	2322.3283	M	1	2009-02-10	53	2.24	UM	III	0	0	T3aN0M0	IIA	1	0	0	atenolol		2018-03-29	DF
122	166	.02069476		4212	14.98	0.18	.278	53				.157	324.68267	F	2	28/11/2006	71	5.92	UM	III	0	1	T4aN0M0	IIC	1	0	0	metoprolol	2010-09-15	2018-10-01	DF
176	529.39589	31.1737175		808.7	2.97	0.22	.5570000000000001	18.995633	98.849999	81.86	31.5757362	.186	655.12813	F	4	2014-06-10	77	.5	SSM	III	0	0	T1aN0M0	IA	1	0	0	metoprolol		2018-07-20	DF
197	496	454.023906	129.72112	552.81	2.8934683	1.24	3.185	5.3097345	115.899227			.233	591.67576	M	4	13/03/2012	80	.24	SSM	II	0	0	T1aN0M0	IA	1	0	0	metoprolol		2016-04-01	DF
207	234.26314	840.847326	828.29737	4341.62	35.89	0.08	3.462	17.899761	590.338825	26.2157366	161.139565	.989	1997.4242	F	4	2013-11-10	80	.43	SSM	III	0	0	T1aN0M0	IA	1	0	0	bisoprolol		2018-11-01	DF
221	402.00301	9.01926299	314.93158	970.75	5.27	0.75	1.372	12.99435	245.101225	5.2	256.117394	.046	692.68315	F	2	30/03/2009	42	.55	SSM	III	1	0	T1aN0M0	IA	1	0	0	metoprolol		2018-02-27	DF
226														M	1	23/07/2012	69	1.56	NM	III	0	1	T2bN2aM0	IIIB	1	0	0	metoprolol		2018-01-01	DF
234	474.50572	585.70007	487.0398	2197.19	9.44	0.68	2.573	3.0120482	136.932369	14.7902172	206.70665	.149	332.32677	M	2	2004-07-06	70	.35	SSM	III	1	0	T1aN0M0	IA	1	0	0	metoprolol	2016-07-10	2018-10-17	DF
241			35.491066						259.983426				44.167401	M	3	29/08/2014	66	.1	SSM	II	0	0	T1aN0M0	IA	1	0	0	metoprolol		2018-09-18	DF
245	924.44444		186.34385	582.84759					85.4247522	633.811188	633.811188	.761	410.31287	M	4	2012-05-09	79	.76	SSM	III	0	0	T1aN0M0	IA	1	0	0	atenolol		2017-12-06	DF
261	443.39964	327.860356		2473.14	0	1.53	15.74	9.8522167	287.495493	128.20163		.038	825.98776	M	1	17/07/2009	73	.13	SSM	II	1	0	T1aN0M0	IA	1	0	0	metoprolol		2018-10-23	DF
288	311.04453	245.88442	194.11706	1467.1561	36.47	2.15	3.305	17.2	1057.6381			.368	926.97803	M	2	17/11/2009	62	.22	SSM	II	0	0	T1aN0M0	IA	1	0	0	atenolol		2018-04-26	DF
289	282.66667		91.444886		8.7305364	0.58	4.513	6.9767442	69.21851409999999	328.031764	226.170739	.289	403.70778	M	1	16/11/2005	86	.33	SSM	II	1	0	T1aN0M0	IA	1	0	0	metoprolol		2018-03-23	DF
295	182.40651	103.980418		516.87619	0	0.80	4.3	2.3364486	394.378113	21.6380445	127.05656	.116	794.0187	M	1	22/01/2008	77	.42	SSM	II	0	0	T1aN0M0	IA	1	0	0	atenolol		2015-12-04	DF
311	412.44444	118.237682	168.59964	997.75613	36.609921	0.53	5.414	2.9239766	470.665981	921.521941	304.947634	.117	928.88631	M	3	2006-09-08	76	3	UM	IV	0	0	T3aN0M0	IIA	1	0	0	metoprolol		2011-09-01	DF
325														M	1	2010-07-12	62	.41	SSM	II	1	0	T1aN0M0	IA	1	0	0	labetalol		2018-01-01	DF
343														F	3	28/02/2011	84	3.8	NM	IV	0	1	T3bN0M0	IIB	1	0	0	metoprolol		2018-11-16	DF
2	248	107.555365		2086	16.7	1.65	4.699	9	56.6041899	92.0558671	296.419892	.185	108.351	M	1	16/03/2009	50	.58	SSM	III	1	0	T1aN0M0	IA	0	0	0			2018-03-12	DF
3														M	3	16/02/2010	69	.99	NM	IV	1	0	T1bN0M0	IA	0	0	0			2018-03-16	DF
5	249	493.049326		1659	22.01	1.68	4.361	7	18.3441897	113.435736	33.4942887	.563	665.23214	M	1	16/04/2010	34	1.08	SSM	III	1	0	T2aN0M0	IB	0	0	0			2018-08-01	DF
6	313	54.3865813	191.93571	539	26.44	1.56	5.608	4	44.938751	79.6814424	19.767831	.062	2001.2772	M	1	2011-09-03	52	.85	SSM	III	1	0	T1bN0M0	IA	0	0	0			2017-02-24	DF
10	111.55047	263.197999655	330.7953	1196.597	0	1.47	10.48	12.653061	0	30.614438778		.148	885.50596	M	1	2007-02-07	34	.97	SSM	III	1	0	T1bN0M0	IA	0	0	0			2017-12-01	DF
13	234.75546	429.67093247	3546.3197	555.12124	0	0.67		18.75			158.28318194		701.16444	M	3	2011-01-07	84	.21	SSM	II	0	0	T1aN0M0	IA	0	0	0			2018-02-19	DF
14	257	520.385937	274.785	2060	0	2.08	9.297000000000001	11	105.135502	8.84	251.20723	.118	1174.3845	F	2	29/08/2005	67	.38	SSM	II	0	0	T1aN0M0	IA	0	0	0			2018-02-16	DF
16	42	564.885463	512.13269	1181	7.93	0.97	2.89	7	124.017472	16.75	38.4170293	.261	1292.4187	F	2	2005-03-10	62	.52	SSM	III	0	0	T1aN0M0	IA	0	0	0			2011-06-09	DF
17	257.77778	213.611353	851.90612	858.78371	22.168361	0.47	1.703	22.065728	293.346549	179.29	104.587287	0	1016.824	F	1	2006-08-06	58	.56	SSM	II	0	0	T1aN0M0	IA	0	0	0			2017-04-25	DF
18	120		365.81412	1972	30.77	0.63	6.83	20	6.37452653	211.07		.054	1162.0953	F	4	16/12/2005	53	.42	LMM	II	0	0	T1aN0M0	IA	0	0	0			2017-05-16	DF
20	126.53486				0									F	4	21/03/2011	78	.18	LMM	II	0	0	T1aN0M0	IA	0	0	0			2018-11-30	DF
21	90.738814	40.5797489959	274.19774	308.02833						107.783122901	431.132491601		131.97689	F	1	2007-09-01	53	.22	SSM	II	0	0	T1aN0M0	IA	0	0	0			2018-11-13	DF
22														F	4	23/01/2007	37	.4	SSM	II	0	0	T1aN0M0	IA	0	0	0			2014-03-31	DF
23	104.89074	152.80789013	524.4089	984.03639	0	0.63	3.663	10.958904	13.6991882614			.088	736.917	M	1	23/03/2010	66	.28	SSM	II	0	0	T1aN0M0	IA	0	0	0			2018-11-19	DF
26	96	286.474871		152	0	0.10	8.744	22	145.4835766					M	4	2005-05-09	72	.58	SSM	III	0	0	T1aN0M0	IA	0	0	0			2018-07-11	DF
28	77	319.889789		908.02	4.25	0.74	2.977	17	28.4403084	39.67	11.1083783	.127	534.05067	F	2	28/11/2005	45	.62	SSM	III	0	0	T1aN0M0	IA	0	0	0			2018-08-04	DF
29														F	2	2005-07-09	71	.99	SSM	III	0	0	T1bN0M0	IA	0	0	0			2018-10-09	DF
31	209.49	932.60491	1478.0251	1000	6.66	0.50	2.696	4	9.547234100000001	56.03	31.1263523	.277	866.01415	F	1	2005-09-05	40	.29	SSM	II	0	0	T1aN0M0	IA	0	0	0			2018-04-16	DF
32	36.628512	257.965980500667		1288.1297	0	0.81	3.267	10.964912	19.2876169621	216.211485735	77.218387763	.035	173.16465	F	3	31/05/2006	48	.21	SSM	II	0	0	T1aN0M0	IA	0	0	0			2018-10-01	DF
36														M	1	27/09/2005	64	.3	SSM	II	0	0	T1aN0M0	IA	0	0	0			2018-11-06	DF
43	481.77778	126.482686	275.60749		1.405122	0.40	5.453	9.8039216	62.2844709	15.75	2.25002666	.052	929.33725	M	3	26/06/2009	65	.63	UM	III	0	0	T1aN0M0	IA	0	0	0			2018-04-12	DF
52	152.34131				0	1.74	2.605	22.868217	0	327.25089063	75.01764602599999	.098	813.40285	M	1	2010-08-12	44	.32	SSM	II	1	0	T1aN0M0	IA	0	0	0			2018-01-01	DF
53	248.07492	146.288484114	249.10839	1218.524	0	1.24	10.277	1.3953488	36.1435762945	151.308025105	170.74208338	.482	10.067615	M	1	30/10/2007	51	.34	SSM	II	1	0	T1aN0M0	IA	0	0	0			2018-10-08	DF
55	113.2154	68.18173974	138.56289		35.699797	1.20	1.059	.68965517	7.0574476762	126.428278195	16.0678079313	.712	1268.7652	F	2	27/11/2007	44	.3	SSM	II	1	0	T1aN0M0	IA	0	0	0			2018-07-05	DF
56	87.408949	194.4761935	315.60413	458.10322	0	1.04	2.139		50.0938177725	199.791670122	24.2831451528	.79	1160.4613	M	1	16/04/2010	44	.65	SSM	IV	0	0	T1aN0M0	IA	0	0	0			2012-05-14	DF
57	193.96462	166.208579226667	394.82261	581.06309	6.7594742	0.95	4.547	9.8039216	15.7368082402	116.3138626	296.600349625	.144	347.70617	M	1	2009-08-04	61	.43	SSM	III	0	0	T1aN0M0	IA	0	0	0			2018-03-08	DF
58	35.177965	437.393067		667.26404	19.9	3.11	18.618	2.7888446				0	740.89138	M	1	29/10/2008	74	1.2	SSM	III	0	0	T2aN0M0	IB	0	0	0			2012-08-07	DF
59	439.54214	974.02269913		1790.2155	4.3734201	3.37	8.022	19.148936	7.29449144427		1302.1745007	.521	519.579	M	1	18/05/2009	61	.39	SSM	II	0	0	T1aN0M0	IA	0	0	0			2015-04-15	DF
61	94.068678	114.480892962	226.16957	48.775395	7.9014531			8.9201878	49.992298395			.278	442.69903	M	2	2006-01-06	51	.46	SSM	II	0	0	T1aN0M0	IA	0	0	0			2018-06-01	DF
62	119.87513	294.539102662	194.89403	293.00643	0	0.78	6.762	22.270742	105.0170073575	74.491085431	99.087198544	.658	826.83568	M	3	23/07/2007	73	.51	SSM	III	0	0	T1aN0M0	IA	0	0	0			2017-03-03	DF
65	119.11111		111.787	777.17	0	0.40	1.941	7.5892857		41.63	41.6278892	.054	215.72036	F	2	29/10/2008	46	.09	SSM	II	0	0	T1aN0M0	IA	0	0	0			2018-09-12	DF
66	16	621.339107	141.54581	2227.7345	26.86	0.60	1.569	13.973799	150.5565	62.6441351	62.6441351	.099	1113.9783	F	3	2010-06-10	55	.58	SSM	III	0	0	T1aN0M0	IA	0	0	0			2018-07-17	DF
67		279.44086		338.02	20.9	1.63	3.171	1	120.902016	36.29	498.352656	.23	441.52804	F	1	25/03/2009	36	.42	SSM	II	0	0	T1aN0M0	IA	0	0	0			2011-10-04	DF
69		571.241528		194.75	0	1.40	6.586		51.7203435	4.17	2.08337813	.02	1639.9796	F	3	17/04/2008	70	.27	SSM	II	0	0	T1aN0M0	IA	0	0	0			2018-05-16	DF
70	45.677241	373.976783	400.32577	817.28	9.03	0.64	5.818	7	59.0842522	32.23	43.3868447	.016	2671.9418	F	1	2006-11-05	29	.58	SSM	III	0	0	T1aN0M0	IA	0	0	0			2017-12-08	DF
72		803.153654		1766.8	2.95	0.57	4.704	26	7.60333985			.105	1439.0289	F	1	29/11/2006	50	.54	SSM	II	0	0	T1aN0M0	IA	0	0	0			2018-10-19	DF
74	119.11111	83.0496574	390.77049	800.01022	32.955775	0.46	.501	8.9430894	41.9417755			.101	535.9375	M	2	18/06/2007	42	.52	ALM	II	0	0	T1aN0M0	IA	0	0	0			2018-09-11	DF
75	69.333333	407.14228	806.3118	2681.119	12.90977	1.05	3.355	17.142857	172.277317	152.990959	634.515267	.019	1864.6131	M	3	22/07/2011	55	.65	SSM	II	0	0	T1aN0M0	IA	0	0	0			2018-10-15	DF
78	151.11111	134.227174	723.28783	1190.3782	24.442109	0.96	2.906	11.814346	49.9259083			.101	718.92966	M	1	25/09/2006	41	.55	SSM	II	1	0	T1aN0M0	IA	0	0	0			2018-02-06	DF
79														F	1	15/09/2004	36	.45	UM	II	1	0	T1aN0M0	IA	0	0	0			2012-07-13	DF
80	100.36603	36.5035772	895.64134				2.539	11.764706				.168	669.04829	M	1	2007-06-02	66	.39	SSM	II	1	0	T1aN0M0	IA	0	0	0			2014-02-13	DF
81														F	2	21/05/2013	53	.3	SSM	II	0	0	T1aN0M0	IA	0	0	0			2018-11-27	DF
82	99.555556	110.64344	1573.7791	1725.7044	10.59889	0.23	.9	5.8295964	138.82165			.254	1438.131	M	3	22/10/2013	60	.4	SSM	II	1	0	T1aN0M0	IA	0	0	0			2017-10-17	DF
84	49.014836	176.334943	1424.6744	684.98498	16.97207	1.04	4.81	11.363636	57.3908985	48.2169038	118.687763	.062	755.54603	F	2	29/10/2009	41	.47	SSM	II	0	0	T1aN0M0	IA	0	0	0			2012-04-27	DF
85														M	1	25/01/2008	44	.45	SSM	II	0	0	T1aN0M0	IA	0	0	0			2018-10-29	DF
88	36.929512	325.917067	583.74561	1784.5772	38.71646	0.84	1.311	13.605442	234.246696	211.064008		.066	3118.4989	M	1	22/06/2004	36	.35	SSM	II	0	0	T1aN0M0	IA	0	0	0			2017-04-01	DF
90														F	1	2011-09-02	48	1.35	UM	III	0	0	T2aN0M0	IB	0	0	0			2018-02-07	DF
96														F	1	2013-02-04	73	1.56	UM	III	0	0	T2aN0M0	IB	0	0	0			2018-12-14	DF
103	67	350.95429	205.68577	1181	15.7	0.20	.829	11	19.1045178	28.2827646	147.552718	.001	3181.0204	M	1	26/05/2005	55	1.6	NM	III	0	0	T2aN0M0	IB	0	0	0			2018-09-25	DF
107		418.679126	609.82543		0	3.30	10.31	4.4198895	1.95755753	433.571767	408.067546	.072	1190.6828	M	1	29/10/2007	65	1.17	UM	IV	1	0	T2aN0M0	IB	0	0	0			2012-06-12	DF
108	121	155.621132		284	10.98	1.06	5.671	14	84.7397661	72.1581985	229.208395	.192	318.8684	F	1	16/09/2010	81	1.7	UM	III	0	0	T2aN0M0	IB	0	0	0			2018-06-27	DF
109														F	1	14/10/2009	16	2.4	NM	III	0	0	T3aN0M0	IIA	0	0	0			2016-07-01	DF
110														M	2	2010-08-02	67	1.1	SSM	III	0	1	T2bN0M0	IIA	0	0	0			2018-08-31	DF
114	103	518.532258	45.216013	465.49	31.63	0.14	3.369	21	25.9502102			.273	710.02524	F	1	2005-04-12	34	3.8	NM	IV	0	1	T3bN0M0	IIB	0	0	0		2006-09-19	2009-09-24	DF
118	178.14776	530.1883779999999	517.2256	1611.7311	24.4	1.65	4.452	4.2910448	134.839755		156.128534	.284	425.3986	M	1	13/08/2012	69	2.08	NM	III	0	0	T3aN0M0	IIA	0	0	0			2018-06-22	DF
120														M	2	2011-05-09	66	4.08	OM	V	0	0	T4aN0M0	IIB	0	0	0			2018-11-05	DF
126														M	1	25/01/2013	76	5.3	OM	IV	0	0	T4aN0M0	IIC	0	0	0			2018-03-01	DF
127		136.870019	106.06812		13.113	0.97	1.602		29.9598986			.097	118.38409	F	1	28/07/2008	73	4.1	OM	IV	0	0	T4aN0M0	IIB	0	0	0			2018-10-19	DF
128	46.618106	222.754075	179.32837	1337.3997	56.61	0.39	.674	29.69697	13.9929718	72.03148040000001	106.953697	.242	350.99853	M	3	29/08/2013	79	2.4	UM	III	0	1	T3bN0M0	IIB	0	0	0			2014-05-21	DF
135	178	96.98745099999999	256.94252	412	13.32	0.22	4.515	33				.451	410.41375	M	1	2010-06-01	72	2	UM	III	0	0	T3aN1aM0	IIIA	0	0	0			2015-07-20	DF
139	105	133.870932	226.30163	1938.66	24.97	0.46	3.374	8	173.997494	27.4602838	42.20554	.28	424.64106	F	1	2005-04-12	21	1.78	UM	IV	0	0	T2aN1aM0	IIIA	0	0	0			2018-05-02	DF
164	167.3257	840.904380773333							61.425221975	551.146709525	367.71487029	.549	1593.8056	M	1	25/10/2005	33	.3	SSM	II	0	0	T1aN0M0	IA	0	0	0			2016-12-01	DF
165	153.17378	241.1238213477	1738.425	420.42237				8.1218274	3.032110337			.049	817.76361	M	1	23/02/2012	63	.32	SSM	II	0	0	T1aN0M0	IA	0	0	0			2019-02-12	DF
167	110.718	277.686986655	200.05866	54.879619	0	6.07	1.542	1.1857708	.72931678785	274.33143415	110.130155449	.451	72.345715	M	1	2011-08-02	68	.86	UM	III	1	0	T1bN0M0	IA	0	0	0			2018-11-30	DF
174	190.63476	210.10552783	151.92246	222.5353	3.5752336	1.03	2.495	25.396825	18.39382564875		60.433398215	.091	804.57231	M	1	2006-06-02	50	.65	OM	III	0	0	T1aN0M0	IA	0	0	0			2015-12-11	DF
175	150.67638	359.04960297	179.99973					5.5776892	31.1992434798	429.6451454	274.883500044	.038	605.01957	M	3	2006-03-01	30	.8	UM	III	1	0	T1bN0M0	IA	0	0	0			2016-07-06	DF
177	98.231009	612.38890683	130.99516	282.05696	5.0822176		4.251	.3003003	33.53715983	199.35746977	22.5912043279	.089	6.7202209	F	4	2006-12-05	20	.24	SSM	II	0	0	T1aN0M0	IA	0	0	0			2016-06-15	DF
181	81.081081	14.4120984111		275.56148	0	1.15		21.22449	6.1486641613	220.88966271	23.5901581537	.511	112.63857	M	1	2007-12-03	21	.2	SSM	II	0	0	T1aN0M0	IA	0	0	0			2018-01-29	DF
184	230.59313	46.5115712008	352.2746	112.15234	0	0.84		9.1872792	26.0814635777	490.069328555	51.048888391	.168	193.15904	M	2	24/10/2006	61	1	SSM	III	0	0	T1bN0M0	IA	0	0	0			2018-10-24	DF
186	154.83871	119	275.07453		19.52	3.82	6.575	5.1470588	110.736461	250.43732	129.84835	1.064	569.67444	F	2	2012-11-01	63	.28	SSM	II	0	0	T1aN0M0	IA	0	0	0			2018-07-17	DF
191	141.51925	415.74814	113.52043	1781.9081	258.65	2.23	14.526		359.607703	17.4	24.8613038	.396	617.77064	F	1	28/03/2011	80	1.28	UM	III	0	0	T2aN0M0	IB	0	0	0			2016-02-02	DF
192	117.33333	637.52399	725.05225	3335.58	0	1.48	6.011					.093	1602.1084	F	1	2013-11-06	67	.3	SSM	II	1	0	T1aN0M0	IA	0	0	0			2018-08-15	DF
194											329.636717535		0	F	2	2007-12-01	20	.24	SSM	II	0	0	T1bN0M0	IA	0	0	0			2014-06-03	DF
195	182.31009	315.63009737	384.91475	276.7269					8.6767646829	449.084469166	37.874593786	.077	152.87217	M	1	2013-02-09	27	.32	SSM	II	0	0	T1aN0M0	IA	0	0	0			2019-02-15	DF
201	303.01769	329.521777801		164.02764	4.8443041	0.93	.768	21.604938	7.0969319375	198.5	68.04374572800001	.5	391.60946	M	1	2011-03-08	54	.44	SSM	II	0	0	T1aN0M0	IA	0	0	0			2018-12-11	DF
202		527.046615	250.56428		29.28	1.84	11.48	7.0093458	177.718828	104.797476	162.840062	0	1234.5921	F	2	2013-05-11	72	3.52	NM	IV	0	1	T3bN0M0	IIB	0	0	0		2016-01-28	2018-07-30	DF
203	39.958377	128.777254	179.0866	2931.1177	19.52	6.04	4.144		44.1213073	308.849889	127.029439	.342	269.4413	F	2	2007-01-02	75	1.1	UM	III	0	1	T2bN0M0	IIA	0	0	0			2018-07-16	DF
204	176.48283	373.819796915	298.31315		4.9947971			8.5616438	57.6780421335	22.405791305	138.508528069	.296	2011.2002	M	1	26/01/2009	41	.45	SSM	II	1	0	T1aN0M0	IA	0	0	0			2014-09-16	DF
205	98.231009	125.723715694	1089.6055		0			14.43299	0	111.275574582	9.891162185000001		25.410968	F	1	18/02/2009	39	.25	SSM	II	0	0	T1aN0M0	IA	0	0	0			2018-01-03	DF
209														M	1	18/03/2008	53	.4	SSM	II	0	0	T1aN0M0	IA	0	0	0			2017-12-18	DF
212	455.359	540.125589569	170.1491	1191.2296	16.649324	2.93		38.202247	74.957477192	226.18122833	173.272403896	2.16	475.38829	M	3	17/07/2009	71	.76	SSM	III	0	0	T1aN0M0	IA	0	0	0			2018-09-04	DF
214	41.623309				0		3.999	8.5714286	5.3169212186			.268	413.03303	F	1	16/03/2007	33	.38	SSM	II	0	0	T1aN0M0	IA	0	0	0			2018-08-31	DF
218	79.039553	21.7943451	.19813041	1298.1995	14.25	1.86	3.724	31.606218	7.79823846	151.550925	135.357812	.705	2578.2693	M	2	18/11/2008	59	.75	SSM	III	0	0	T1aN0M0	IA	0	0	0			2018-07-24	DF
219	170.65557	144.853064054	863.23603		6.4690166		4.21	11.587983					663.83445	F	1	13/04/2011	44	.3	SSM	II	0	0	T1aN0M0	IA	0	0	0			2017-08-04	DF
223	327.99168		327.7442	2108.631	0	1.31		5.3333333		505.977081333333	936.62750611	.228	3.4476821	M	3	2004-07-10	36	.8	SSM	III	0	0	T1bN0M0	IA	0	0	0			2016-05-07	DF
224		644.2131095	276.13926		1.2416453	0.63	3.436	17.105263			133.9222587	.034		M	3	2006-12-12	45	.61	SSM	III	1	0	T1aN0M0	IA	0	0	0		2008-04-25	2018-04-16	DF
225		98.25607007000001	452.33946	1729.0057	2.44	10.78	11.015	4.2226488	320.3006673		63.27200919	.215	680.10589	M	1	2007-08-02	38	.76	SSM	III	0	0	T1aN0M0	IA	0	0	0			2018-02-02	DF
227		496.93444913	272.08751	558.92277	9.0932237	1.58		20.379147	80.7085198735	95.55959458300001		.339	969.41514	F	1	22/10/2004	38	.2	SSM	II	0	0	T1aN0M0	IA	0	0	0			2017-03-09	DF
230	181.47763	564.88600305	404.24355	1507.8076	77.248148	3.20	8.385999999999999	23.222749	8.871043658650001	169.789678175	60.3113914759	.527	833.16923	M	4	25/09/2012	44	1.7	SSM	III	0	0	T1bN0M0	IA	0	0	0			2017-03-16	DF
231	127.36733			481.4186	17.363945	2.50	3.124	14.615385	8.7586838869	185.08472017	50.4776509561	.371	497.75459	F	1	31/08/2007	20	.44	SSM	II	0	0	T1aN0M0	IA	0	0	0			2017-05-12	DF
235					0									F	2	28/01/2009	75	.6	SSM	III	0	0	T1aN0M0	IA	0	0	0			2016-05-26	DF
236			217.9495	1758.8582	22.620084	1.45	1.596	.93457944		188.678687	115.142378	0	668.6442	M	1	2009-10-03	63	1.18	SSM	III	0	0	T2aN0M0	IB	0	0	0			2018-09-14	DF
237	89.073881			371.2	0	2.36			4.2526148831	106.714329265	22.111978136		190.4393	M	1	24/07/2009	19	.5	SSM	II	0	0	T1aN0M0	IA	0	0	0			2015-01-17	DF
239	30.222222	457.573707	1046.3947	2129.3113	45	1.82	1.924	5.2287582		1297.59709		.358	1873.9824	M	2	2012-10-07	57	.3	SSM	II	0	0	T1aN0M0	IA	0	0	0			2017-10-04	DF
240	131.52966	107.192880542	176.86825		143.42167	0.99	4.906		60.3368998065	69.581878945	108.119534975	.509	21.369809	F	2	2008-04-11	59	.49	SSM	II	0	0	T1aN0M0	IA	0	0	0			2018-10-02	DF
243	120.7076													F	4	30/05/2013	53	.24	LMM	II	0	0	T1aN0M0	IA	0	0	0			2018-03-21	DF
247	64	477.83237	495.7521	1954.5377	54.13	2.57	14.736	6.6465257	135.677196	67.66	30.6097631	.074	1312.4173	M	1	16/03/2010	63	.21	SSM	II	0	0	T1aN0M0	IA	0	0	0			2018-09-21	DF
249	208.11655	5.8285470685	192.34205	238.68612	6.6096474	0.77	8.759		17.4963830908	19.928965073	31.8863441165		165.86644	F	2	24/04/2007	72	.21	SSM	II	0	0	T1aN0M0	IA	0	0	0			2017-10-11	DF
252	226.4308	147.012569	137.06796	578.8581	0	6.62	9.124000000000001		139.908393	151.304675	164.735932	.05	544.8809	F	1	2011-03-03	39	1.23	UM	III	1	0	T1bN0M0	IA	0	0	0			2018-10-08	DF
254	448.69927	346.03223555	194.34687	1078.8497	6.6597294	2.14	3.379	31.100478	287.676181182	559.85899505	74.41577003800001	1.407	320.98484	M	1	13/02/2014	71	1.5	SSM	III	0	0	T2aN0M0	IB	0	0	0			2018-11-02	DF
255	139.02185	260.003377517	840.41496	1008.5233	3.4279211	0.24	7.309	12.592593	27.90384638	405.99602202	16.2398408806	.133	966.95017	F	4	19/04/2010	82	.61	SSM	III	0	0	T1aN0M0	IA	0	0	0			2017-11-27	DF
256														F	1	14/07/2008	74	1.5	OM	IV	0	0	T2aN0M0	IB	0	0	0			2018-08-13	DF
258	361.29032	159.313747728	628.27407	1060.7208				7.6923077	98.780934906	99.888836438	107.572593087	.456	536.2539	M	1	2010-09-03	71	.52	SSM	III	0	0	T1aN0M0	IA	0	0	0			2017-01-31	DF
260		680.94314685	2333.7178	1471.6271					219.859598541		223.640458542	.189		M	1	19/06/2006	39	.21	SSM	II	0	0	T1aN0M0	IA	0	0	0			2015-09-15	DF
264	72.424558			734.95852			6.545	8.0717489	28.264929243	92.187621716	181.310834953	.207	207.35827	F	2	2009-03-04	51	.32	SSM	II	0	0	T1aN0M0	IA	0	0	0			2017-03-21	DF
265														F	3	2008-10-03	59	.23	SSM	II	0	0	T1aN0M0	IA	0	0	0			2018-06-25	DF
267	180.64516	352.77170397		2505.9882	3.3298647				18.2783067077	498.40879996	343.1352892	.446	218.06966	M	1	2006-12-01	57	.38	UM	II	0	0	T1aN0M0	IA	0	0	0			2014-10-30	DF
271	238.91779	105.68595892	215.63727	443.28343	59.702967	2.40		10.572687	113.05088674	27.617516275	48.0869695141	.0002984	405.36548	M	4	2006-06-07	57	.75	LMM	III	0	0	T1aN0M0	IA	0	0	0			2017-03-31	DF
272	243.08012	928.21955739	328.95547	3253.6213	0	1.31	7.193	21.008403	39.9944404525	373.82252419		.264	2327.3493	F	1	23/09/2013	71	1	SSM	III	0	0	T1bN0M0	IA	0	0	0			2019-02-06	DF
273														F	1	15/05/2009	69	.54	SSM	III	1	0	T1aN0M0	IA	0	0	0			2015-12-12	DF
274	37.333333	454.133936	229.41756		29.08266	0.42	.7	2.2540984	447.81172	477.124298	46.9707859	.543	1448.7622	F	2	2012-02-02	58	2.9	UM	NA		0	T3aN0M0	IIA	0	0	0			2018-05-22	DF
275	299.68783	7.4673865746	17.423902	11.539489	5.6536037	1.50	1.058		6.4069332855	152.5355		.092	114.90069	F	3	17/10/2006	70	.22	LMM	II	0	0	T1aN0M0	IA	0	0	0			2019-02-19	DF
277														F	2	21/02/2012	50	1.1	ALM	III	0	0	T2aN0M0	IB	0	0	0			2019-02-12	DF
279														M	2	15/05/2012	78	4.48	NM	V	0	0	T4aN1aM0	IIIC	0	0	0			2018-02-26	DF
280	54.942768	136.640007	393.89585	1193.1208	6.24	0.49	4.316		182.14086	562.903359	454.042554	.176	709.01485	F	2	18/05/2012	48	.9	SSM	II	0	0	T1bN0M0	IA	0	0	0			2018-08-17	DF
285														M	2	13/11/2009	29	1.1	OM	III	0	0	T2aN0M0	IB	0	0	0			2017-05-02	DF
286	178.98023	344.74672389	453.89664	1934.7338	7.8474149	2.03	8.377000000000001	29.207921	119.132213463	109.5033798525	184.157947461	1.145	523.89859	F	1	2007-06-08	55	.65	SSM	III	1	0	T1aN0M0	IA	0	0	0			2018-01-03	DF
300	342.97607	1032.22498877	51.044343		11.654527	1.93	.328	17.241379	88.39353859950001	137.892364973	101.374662801	1.018	206.74321	M	1	27/11/2012	76	4.4	UM	IV	0	0	T4aN0M0		0	0	0		2014-12-01	2018-06-27	DF
304														F	3	2010-05-11	73	.37	SSM	III	0	0	T1aN0M0	IA	0	0	0			2019-06-04	DF
316	533.33333	198.540344	185.46444	1247.6011	39.041	2.61	11.04	12.59542	339.709849	11.47	33.7281771	.892	1360.7018	M	4	22/06/2007	64	.56	SSM	III	0	0	T1aN0M0	IA	0	0	0			2015-05-19	DF
317	44.444444	351.943896	414.19748	1174.2803			4.634					.236	889.7487	M	4	18/06/2010	68	.22	LMM	II	0	0	T1aN0M0	IA	0	0	0			2018-01-22	DF
319	174.22222	256.944413	80.314	3563.1982	0	0.77	1.687	9.7613883	591.240877	199.728739	109.701042	.008	2125.3548	F	1	2012-04-09	72	1.35	SSM	IV	0	0	T1bN0M0	IA	0	0	0			2017-11-24	DF
324	142.93297	428.14974	290.45746	1381.9339	72.444613	2.15		7.7079108	156.38035	256.961049	186.562758	.043	657.98059	M	1	2012-03-10	72	1.46	SSM	III	1	1	T2bN0M0	IIA	0	0	0			2016-11-08	DF
329														F	1	17/10/2011	69	1.01	SSM	IV	0	0	T2aN0M0	IB	0	0	0			2017-06-26	DF
335														F	3	22/05/2013	60	3.2	ALM	IV	0	0	T2aN0M0	IIIA	0	0	0			2019-07-12	DF
336	120.27286		356.5737	3109.8402	32.959404	0.89	3.895	25	84.88302400000001	74.0110205		.288	204.50379	F	2	29/08/2013	49	9.2	UM	V	0	1	T4bN3cM0	IIID	0	0	0		2015-03-06	2018-06-01	DF
50														F	4	29/03/2012	82	.28	LMM	II	0	0	T1aN0M0	IA	1	0	0	metoprolol		2018-08-22	AWD
143	263	203.067497		2102.77	381.3	0.15	1.242	15	163.298734	35.11	19.1804135	0	948.87563	M	1	14/06/2005	61	2.2	UM	III	0	0	T3aN1aM0	IIIB	1	0	0	bisoprolol	2014-05-21	2018-09-10	AWD
24	239.75807												209.22112	F	2	22/02/2007	62	.48	ALM	II	0	0	T1bN0M0	IA	0	0	0		2015-05-20	2018-10-19	AWD
89	97	422.363387	307.83724	1133.35		0.57	2.945	18	246.407262			.17	754.20609	M	1	28/01/2010	50	1.5	SSM	III	1	0	T2aN0M0	IB	0	0	0			2017-03-07	AWD
111	43	64.4593496		254.58	4.99	0.43	1.596	18	33.2060586	10.51	15.6340553	.053	68.672921	M	2	2010-06-08	48	2.7	OM	III	0	0	T3aN0M0	IIA	0	0	0		2018-08-24	2018-09-24	AWD
117														F	1	2012-05-07	22	1.2	SSM	IV	0	1	T2bN0M0	IIA	0	0	0		2015-07-10	2018-08-23	AWD
131														M	1	17/03/2009	62	4.1	SSM	IV	0	1	T4bN0M0	IIC	0	0	0		2009-09-07	2018-11-15	AWD
138	118.2102	515	121.55724		78.08	1.31	11.254			474.736051	448.10612	.066	290.23703	M	1	2012-09-02	76	4.8	NM	IV	0	1	T4bN1aM0	IIIC	0	0	0		2013-06-27	2013-07-23	AWD
199	217.27367	85.475158009	273.08589	769	0	1.68	5.191	14.285714	12.9921651335	376.74464194	19.7724138321	1.426	174.4824	M	1	26/06/2012	75	.84	SSM	III	0	0	T1bN0M0	IA	0	0	0		2017-09-12	2019-02-15	AWD
281														M	4	2012-08-06	35	3.23	OM	IV	0	0	T3aN0M0	IIA	0	0	0		2015-08-07	2018-07-09	AWD
284		466.155365	167.18043	1377.126	1.6515788	0.49		7.6433121	26.5467741			.008	344.19002	M	2	14/11/2011	61	1.7	UM	III	0	0	T2aN1aM0	IIIA	0	0	0		2016-09-11	2018-09-01	AWD
293	153.3101	244.810209	383.02178	696.08236	144.99616	1.35	2.386	31.914894	84.0547734	12.57	8.06636097	.32	133.50325	M	2	21/07/2008	61	4.5	UM	V	1	1	T4bN1aM0	IIIC	0	0	0		2013-07-17	2016-12-01	AWD
301														F	2	14/11/2013	53	2.12	NM	IV	0	0	T3aN1aM0	IIIB	0	0	0		2017-12-13	2018-10-31	AWD
321														F	4	2010-03-03	79	.3	LMM	II	0	0	T1aN0M0	IA	0	0	0			2016-10-05	AWD
327														F	2	2006-05-12	71	2	SSM	IV	0	0	T2aN1aM0	IIIA	0	0	0		2011-09-19	2019-02-04	AWD
12														M	2	14/11/2005	46	.36	UM	II	0	0	T1aN0M0	IA	0	0	0			2016-01-07	A
15	113.77778				57.991185	0.75	2.354	12.716763				.124	1084.0104	M	3	2006-06-04	51	.63	SSM	III	0	0	T1aN0M0	IA	0	0	0			2016-02-20	A
170	40.790843	242.691993242	264.10599		0	1.25	4.848		0	573.29339982	58.055027829		904.14643	F	1	23/11/2012	59	.23	SSM	II	0	0	T1aN0M0	IA	0	0	0			2018-05-27	A
																															Legend
																															A	Alive
																															AWD	Alive with disease
																															DF	Disease free
																															DM	Death of melanoma
																															DO	Death of other
																															DU	Death of unknown
